# Supplementary material for: Hydrothermal Carbonization of Heavy Metal-Contaminated Biomass: Migration, Transformation, and Ecological Stability Changes of Metals
Source: Int J Mol Sci. 2025 Mar 12;26(6):2551. doi: 10.3390/ijms26062551 (PMC11942420; doi:10.3390/ijms26062551)
Supplement: Supplementary file 1 [file ijms-26-02551-s001.zip]

Archive with 1 entries (1 files):
- ijms-3464291-supplementary.pdf
